# Supplementary material for: Ras/MAPK Signaling Modulates VEGFR-3 Expression through Ets-Mediated p300 Recruitment and Histone Acetylation on the Vegfr3 Gene in Lymphatic Endothelial Cells
Source: PLoS One. 2012 Dec 17;7(12):e51639. doi: 10.1371/journal.pone.0051639 (PMC3524184; doi:10.1371/journal.pone.0051639)
Supplement: Table S1 — Primer sequences for ChIP assays. (XLSX) [file pone.0051639.s005.xlsx]

## Sheet: Sheet1
Table S1. Primer sequences for ChIP assays.
Vegfr3 HR1	Forward	5'-GAACAGTGGGAACGCAGTAC-3'
	Reverse	5'-CAGGTGACACTTCACTTTCTGTTTTGG-3'
HR3	Forward	5'-TACCCTGGATCCTTCGGGTT-3'
	Reverse	5'-ACCTCGGGTTACCGATCTTC-3'
HR5	Forward	5'-ACAGGTCCTGGTGGTAAATGG-3'
	Reverse	5'-TCGGCTGGCAGGACGAGCCATTTTA-3'
HR6	Forward	5'-TACTGCTCTGCCGCAACCTTG-3'
	Reverse	5'-ATGCAACCCTACAAAGGGTGCATC-3'
HR10	Forward	5'-GACTGAACAAAGGCACCCACT-3'
	Reverse	5'-GCTCTCAGGGACTAGGAAGTTTGA-3'
Gapdh promoter	Forward	5'-TACTCGCGGCTTTACGGGTG-3'
	Reverse	5'-TGGAACAGGGAGGAGCAGAGAGCAC-3'
