# Supplementary material for: Ras/MAPK Signaling Modulates VEGFR-3 Expression through Ets-Mediated p300 Recruitment and Histone Acetylation on the Vegfr3 Gene in Lymphatic Endothelial Cells
Source: PLoS One. 2012 Dec 17;7(12):e51639. doi: 10.1371/journal.pone.0051639 (PMC3524184; doi:10.1371/journal.pone.0051639)
Supplement: Table S2 — ΔCt values and P-values for statistical analysis at the ΔCt stage in Figure 1B (si-1). (XLSX) [file pone.0051639.s006.xlsx]

## Sheet: Sheet1
Table S2. ΔCt values and P-values for statistical analysis at the ΔCt stage in Figure 1B (si-1).
		Vegfr3	Ets1	Ets2
ΔCt±SEM	ctr si	10.1±0.24	11.6±0.24	10.9±0.21
	Ets1 si-1	12.3±0.28	17.4±0.20	11.4±0.11
	Ets2 si-1	12.5±0.16	12.6±0.23	14.4±0.23
	Ets1si-1/Ets2 si-1	13.5±0.24	16.8±0.11	13.3±0.14
P-value	ctr si vs Ets1 si	0.000461	5.86e-06	0.0268
	ctr si vs Ets2 si	0.000117	0.0101	4.03e-05
	ctr si vs Ets1/2 si	6.1e-05	4.69e-06	7.64e-05
