# Supplementary material for: Ras/MAPK Signaling Modulates VEGFR-3 Expression through Ets-Mediated p300 Recruitment and Histone Acetylation on the Vegfr3 Gene in Lymphatic Endothelial Cells
Source: PLoS One. 2012 Dec 17;7(12):e51639. doi: 10.1371/journal.pone.0051639 (PMC3524184; doi:10.1371/journal.pone.0051639)
Supplement: Table S3 — ΔCt values and P-values for statistical analysis at the ΔCt stage in Figure 1B (si-2). (XLSX) [file pone.0051639.s007.xlsx]

## Sheet: Sheet1
Table S3. ΔCt values and P-values for statistical analysis at the ΔCt stage in Figure 1B (si-2).
		Vegfr3	Ets1	Ets2
ΔCt±SEM	ctr si	12.9±0.13	13.9±0.05	12.2±0.05
	Ets1 si-2	13.2±0.06	15.3±0.02	12.0±0.03
	Ets2 si-2	14.0±0.05	14.6±0.06	14.2±0.08
	Ets1si-2/Ets2 si-2	14.7±0.08	16.5±0.05	13.7±0.05
P-value	ctr si vs Ets1 si	0.0108	1.24e-06	0.00233
	ctr si vs Ets2 si	0.000152	8.34e-05	3.46e-06
	ctr si vs Ets1/2 si	3.3e-05	3.63e-07	3.79e-06
