# Supplementary material for: Ras/MAPK Signaling Modulates VEGFR-3 Expression through Ets-Mediated p300 Recruitment and Histone Acetylation on the Vegfr3 Gene in Lymphatic Endothelial Cells
Source: PLoS One. 2012 Dec 17;7(12):e51639. doi: 10.1371/journal.pone.0051639 (PMC3524184; doi:10.1371/journal.pone.0051639)
Supplement: Table S4 — ΔCt values and P-values for statistical analysis at the ΔCt stage in Figure S1 (si-1). (XLSX) [file pone.0051639.s008.xlsx]

## Sheet: Sheet1
Table S4. ΔCt values and P-values for statistical analysis at the ΔCt stage in Figure S1 (si-1).
		Vegfr2	Pecam1	VE-Cad	Gapdh	Hprt	Tbp
ΔCt±SEM	ctr si	12.9±0.35	10.8±0.21	10.0±0.18	7.69±0.24	13.9±0.10	15.8±0.15
	Ets1 si-1	14.0±0.29	11.6±0.24	10.0±0.15	8.07±0.26	14.2±0.14	16.4±0.08
	Ets2 si-1	13.4±0.15	12.1±0.09	10.2±0.18	8.13±0.15	14.4±0.10	16.0±0.09
	Ets1si-1/Ets2 si-1	13.8±0.16	11.9±0.15	10.5±0.10	8.18±0.26	14.3±0.10	16.1±0.15
P-value	ctr si vs Ets1 si	0.0175	0.0125	0.927	0.135	0.0459	0.00527
	ctr si vs Ets2 si	0.0954	0.000714	0.475	0.0538	0.00412	0.115
	ctr si vs Ets1/2 si	0.0189	0.00196	0.0126	0.0748	0.00811	0.0797
