# Supplementary material for: Ras/MAPK Signaling Modulates VEGFR-3 Expression through Ets-Mediated p300 Recruitment and Histone Acetylation on the Vegfr3 Gene in Lymphatic Endothelial Cells
Source: PLoS One. 2012 Dec 17;7(12):e51639. doi: 10.1371/journal.pone.0051639 (PMC3524184; doi:10.1371/journal.pone.0051639)
Supplement: Table S5 — ΔCt values and P-values for statistical analysis at the ΔCt stage in Figure S1 (si-2). (XLSX) [file pone.0051639.s009.xlsx]

## Sheet: Sheet1
Table S5. ΔCt values and P-values for statistical analysis at the ΔCt stage in Figure S1 (si-2).
		Vegfr2	Pecam1	VE-Cad	Gapdh	Hprt	Tbp
ΔCt±SEM	ctr si	13.7±0.03	11.9±0.04	10.7±0.04	9.01±0.07	15.2±0.07	17.78±0.04
	Ets1 si-2	13.8±0.10	11.9±0.05	10.7±0.09	8.80±0.06	16.0±0.05	17.6±0.03
	Ets2 si-2	13.4±0.07	11.4±0.03	10.7±0.10	8.77±0.09	16.0±0.06	17.7±0.06
	Ets1si-2/Ets2 si-2	14.0±0.03	12.0±0.05	11.0±0.06	8.88±0.07	16.1±0.19	17.7±0.11
P-value	ctr si vs Ets1 si	0.256	0.12	0.751	0.0179	0.0835	0.0215
	ctr si vs Ets2 si	0.00176	3.35e-05	0.27	0.026	0.0828	0.506
	ctr si vs Ets1/2 si	0.000179	0.455	0.00151	0.0786	0.259	0.809
