# Supplementary material for: Ras/MAPK Signaling Modulates VEGFR-3 Expression through Ets-Mediated p300 Recruitment and Histone Acetylation on the Vegfr3 Gene in Lymphatic Endothelial Cells
Source: PLoS One. 2012 Dec 17;7(12):e51639. doi: 10.1371/journal.pone.0051639 (PMC3524184; doi:10.1371/journal.pone.0051639)
Supplement: Table S6 — ΔCt values and P-values for statistical analysis at the ΔCt stage in Figure 3A . (XLSX) [file pone.0051639.s010.xlsx]

## Sheet: Sheet1
Table S6. ΔCt values and P-values for statistical analysis at the ΔCt stage in Figure 3A.
		VEGFR3	ETS1
ΔCt±SEM	ctr si	15.7±0.20	13.6±0.13
	Ets1 si-1	16.9±0.22	16.9±0.29
	Ets1 si-2	17.4±0.22	18.7±0.11
P-value	ctr si vs Ets1 si-1	0.00224	5.48e-05
	ctr si vs Ets1 si-2	0.000598	8.55e-07
