# Supplementary material for: Ras/MAPK Signaling Modulates VEGFR-3 Expression through Ets-Mediated p300 Recruitment and Histone Acetylation on the Vegfr3 Gene in Lymphatic Endothelial Cells
Source: PLoS One. 2012 Dec 17;7(12):e51639. doi: 10.1371/journal.pone.0051639 (PMC3524184; doi:10.1371/journal.pone.0051639)
Supplement: Table S7 — ΔCt values and P-values for statistical analysis at the ΔCt stage in Figure 6B . (XLSX) [file pone.0051639.s011.xlsx]

## Sheet: Sheet1
Table S7. ΔCt values and P-values for statistical analysis at the ΔCt stage in Figure 6B.
		Vegfr3	p300	CBP	Ets1	Ets2
ΔCt±SEM	ctr si	11.3±0.08	14.4±0.08	14.1±0.13	11.7±0.14	11.0±0.16
	p300 si-1	13.6±0.11	16.7±0.23	14.2±0.14	13.4±0.23	12.1±0.16
	CBP si-1	11.2±0.09	15.0±0.07	16.6±0.12	11.9±0.11	11.2±0.09
P-value	ctr si vs p300 si	8.06e-06	8.33e-05	0.45	0.000344	0.00103
	ctr si vs CBP si	0.181	0.00057	1.67e-05	0.0535	0.123
