# Supplementary material for: Ras/MAPK Signaling Modulates VEGFR-3 Expression through Ets-Mediated p300 Recruitment and Histone Acetylation on the Vegfr3 Gene in Lymphatic Endothelial Cells
Source: PLoS One. 2012 Dec 17;7(12):e51639. doi: 10.1371/journal.pone.0051639 (PMC3524184; doi:10.1371/journal.pone.0051639)
Supplement: Table S8 — ΔCt values and P-values for statistical analysis at the ΔCt stage in Figure S4. (XLSX) [file pone.0051639.s012.xlsx]

## Sheet: Sheet1
Table S8. ΔCt values and P-values for statistical analysis at the ΔCt stage in Figure S4.
		Vegfr3	p300	CBP	Ets1	Ets2
ΔCt±SEM	ctr si	12.3±0.07	14.7±0.07	14.0±0.05	13.1±0.05	11.0±0.04
	p300 si-2	12.5±0.08	16.6±0.07	14.0±0.03	13.6±0.05	11.6±0.09
	CBP si-2	12.1±0.28	14.6±0.13	15.9±0.08	13.3±0.08	11.1±0.05
P-value	ctr si vs p300 si	0.019	3.83e-06	0.514	0.000721	0.000542
	ctr si vs CBP si	0.542	0.554	4.71e-06	0.0228	0.16
